# Supplementary material for: Molnupiravir Inhibits Porcine Epidemic Diarrhea Virus Infection In Vitro
Source: Viruses. 2023 Jun 2;15(6):1317. doi: 10.3390/v15061317 (PMC10302869; doi:10.3390/v15061317)
Supplement: Supplementary file 1 [file viruses-15-01317-s001.zip]

Archive with 1 entries (1 files):
- viruses-2426779-supplementary.pdf
